# Supplementary material for: ﻿Malus includes Docynia (Maleae, Rosaceae): evidence from phylogenomics and morphology
Source: PhytoKeys. 2023 Jul 7;229:47–60. doi: 10.3897/phytokeys.229.103888 (PMC10349307; doi:10.3897/phytokeys.229.103888)
Supplement: XML Treatment for Malus indica [file phytokeys.229.103888-treatment1.xml]

<!DOCTYPE tp:taxon-treatment
  PUBLIC "-//TaxonX//DTD Taxonomic Treatment Publishing DTD v0 20100105//EN" "tax-treatment-NSO.dtd">
<tp:taxon-treatment xmlns:tp="http://www.plazi.org/taxpub"><tp:treatment-meta><kwd-group><label>Taxon classification</label><kwd>
                <named-content content-type="kingdom">Plantae</named-content>
              </kwd><kwd>
                <named-content content-type="order">Rosales</named-content>
              </kwd><kwd>
                <named-content content-type="family">Rosaceae</named-content>
              </kwd></kwd-group><mixed-citation publication-type="journal"><person-group><name><surname>Liu</surname><given-names>Guang-Ning</given-names></name><name><surname>Ma</surname><given-names>Dai-Kun</given-names></name><name><surname>Xu</surname><given-names>Chao</given-names></name><name><surname>Huang</surname><given-names>Jian</given-names></name><name><surname>Ge</surname><given-names>Bin-Jie</given-names></name><name><surname>Luo</surname><given-names>Qiang</given-names></name><name><surname>Wei</surname><given-names>Yu</given-names></name><name><surname>Liu</surname><given-names>Bin-Bin</given-names></name></person-group><article-title><italic>﻿<tp:taxon-name><tp:taxon-name-part taxon-name-part-type="genus" reg="Malus">Malus</tp:taxon-name-part></tp:taxon-name></italic> includes <italic><tp:taxon-name><tp:taxon-name-part taxon-name-part-type="genus" reg="Docynia">Docynia</tp:taxon-name-part></tp:taxon-name></italic> (<tp:taxon-name><tp:taxon-name-part taxon-name-part-type="tribe">Maleae</tp:taxon-name-part></tp:taxon-name>, <tp:taxon-name><tp:taxon-name-part taxon-name-part-type="family">Rosaceae</tp:taxon-name-part></tp:taxon-name>): evidence from phylogenomics and morphology</article-title><source>PhytoKeys</source><day>07</day><month>07</month><year>2023</year><volume>229</volume><fpage>47</fpage><lpage>60</lpage><pub-id pub-id-type="doi">10.3897/phytokeys.229.103888</pub-id></mixed-citation></tp:treatment-meta><tp:nomenclature><label>﻿</label><tp:taxon-name>
              <object-id xmlns:xlink="http://www.w3.org/1999/xlink" content-type="arpha" xlink:type="simple">F3170CBA-8650-5A85-BC54-F100C67DC33A</object-id>
              <tp:taxon-name-part taxon-name-part-type="genus" reg="Malus">Malus</tp:taxon-name-part>
              <tp:taxon-name-part taxon-name-part-type="species" reg="indica">indica</tp:taxon-name-part>
              <object-id xmlns:xlink="http://www.w3.org/1999/xlink" content-type="ipni" xlink:type="simple">urn:lsid:ipni.org:names:77322788-1</object-id>
            </tp:taxon-name><tp:taxon-authority>(Wall.) B.B.Liu</tp:taxon-authority><tp:taxon-status xmlns:xlink="http://www.w3.org/1999/xlink" xlink:type="simple">comb. nov.</tp:taxon-status><xref ref-type="fig" rid="F4">Figs 4</xref><xref ref-type="fig" rid="F5">, 5 Chinese name: 多依; pinyin (spelled as it sounds): duo yi</xref><tp:nomenclature-citation-list><tp:nomenclature-citation><tp:taxon-name>
                  <tp:taxon-name-part taxon-name-part-type="genus" reg="Pyrus"/>
                  <tp:taxon-name-part taxon-name-part-type="species" reg="indica"/>
                </tp:taxon-name><comment>≡ <tp:taxon-name><tp:taxon-name-part taxon-name-part-type="genus" reg="Pyrus">Pyrus</tp:taxon-name-part><tp:taxon-name-part taxon-name-part-type="species" reg="indica">indica</tp:taxon-name-part></tp:taxon-name> Wall., Pl. Asiat. Rar. (Wallich) 2(8): 56 (1831). Type: Tab. 173 (holotype, Fig. <xref ref-type="fig" rid="F4">4</xref>). INDIA. “Khasia reg. temp. alt. 6000 pds”, <italic>J.D. Hooker &amp; T. Thomson 510</italic> (<bold>epitype, designated here</bold>: M [barcode M0213698]!). Note 1. Image of the epitype available from <ext-link xmlns:xlink="http://www.w3.org/1999/xlink" xlink:href="https://plants.jstor.org/stable/10.5555/al.ap.specimen.m0213698" ext-link-type="uri" xlink:type="simple">https://plants.jstor.org/stable/10.5555/al.ap.specimen.m0213698</ext-link>. </comment></tp:nomenclature-citation><tp:nomenclature-citation><tp:taxon-name>
                  <tp:taxon-name-part taxon-name-part-type="genus" reg="Cydonia"/>
                  <tp:taxon-name-part taxon-name-part-type="species" reg="indica"/>
                </tp:taxon-name><comment>≡ <tp:taxon-name><tp:taxon-name-part taxon-name-part-type="genus" reg="Cydonia">Cydonia</tp:taxon-name-part><tp:taxon-name-part taxon-name-part-type="species" reg="indica">indica</tp:taxon-name-part></tp:taxon-name> (Wall.) Spach, Hist. Nat. Vég. (Spach) 2: 158 (1834). Type: Based on <tp:taxon-name><tp:taxon-name-part taxon-name-part-type="genus" reg="Pyrus">Pyrus</tp:taxon-name-part><tp:taxon-name-part taxon-name-part-type="species" reg="indica">indica</tp:taxon-name-part></tp:taxon-name> Wall. </comment></tp:nomenclature-citation><tp:nomenclature-citation><tp:taxon-name>
                  <tp:taxon-name-part taxon-name-part-type="genus" reg="Docynia"/>
                  <tp:taxon-name-part taxon-name-part-type="species" reg="indica"/>
                </tp:taxon-name><comment>≡ <tp:taxon-name><tp:taxon-name-part taxon-name-part-type="genus" reg="Docynia">Docynia</tp:taxon-name-part><tp:taxon-name-part taxon-name-part-type="species" reg="indica">indica</tp:taxon-name-part></tp:taxon-name> (Wall.) Decne., Nouv. Arch. Mus. Hist. Nat. 10: 131 (1874). Type: Based on <tp:taxon-name><tp:taxon-name-part taxon-name-part-type="genus" reg="Pyrus">Pyrus</tp:taxon-name-part><tp:taxon-name-part taxon-name-part-type="species" reg="indica">indica</tp:taxon-name-part></tp:taxon-name> Wall. </comment></tp:nomenclature-citation><tp:nomenclature-citation><tp:taxon-name>
                  <tp:taxon-name-part taxon-name-part-type="genus" reg="Eriolobus"/>
                  <tp:taxon-name-part taxon-name-part-type="species" reg="indica"/>
                </tp:taxon-name><comment>≡ <tp:taxon-name><tp:taxon-name-part taxon-name-part-type="genus" reg="Eriolobus">Eriolobus</tp:taxon-name-part><tp:taxon-name-part taxon-name-part-type="species" reg="indica">indica</tp:taxon-name-part></tp:taxon-name> (Wall.) C.K.Schneid., Ill. Handb. Laubholzk. 1: 728 (1906). Type: Based on <tp:taxon-name><tp:taxon-name-part taxon-name-part-type="genus" reg="Pyrus">Pyrus</tp:taxon-name-part><tp:taxon-name-part taxon-name-part-type="species" reg="indica">indica</tp:taxon-name-part></tp:taxon-name> Wall. </comment></tp:nomenclature-citation><tp:nomenclature-citation><tp:taxon-name>
                  <tp:taxon-name-part taxon-name-part-type="genus" reg="Docynia"/>
                  <tp:taxon-name-part taxon-name-part-type="species" reg="griffithiana"/>
                </tp:taxon-name><comment>= <tp:taxon-name><tp:taxon-name-part taxon-name-part-type="genus" reg="Docynia">Docynia</tp:taxon-name-part><tp:taxon-name-part taxon-name-part-type="species" reg="griffithiana">griffithiana</tp:taxon-name-part></tp:taxon-name> Decne., Nouv. Arch. Mus. Par. 10: 131 (1874). Type: INDIA. “Himalaya oriental.”, <italic>Griffith 2082</italic> (holotype: P [barcode P01819345]!; isotypes: E [barcode E00010836]!, K, CAL [accession no. 153563]). Image of the holotype available from <ext-link xmlns:xlink="http://www.w3.org/1999/xlink" xlink:href="https://plants.jstor.org/stable/10.5555/al.ap.specimen.p01819345" ext-link-type="uri" xlink:type="simple">https://plants.jstor.org/stable/10.5555/al.ap.specimen.p01819345</ext-link>. </comment></tp:nomenclature-citation><tp:nomenclature-citation><tp:taxon-name>
                  <tp:taxon-name-part taxon-name-part-type="genus" reg="Docynia"/>
                  <tp:taxon-name-part taxon-name-part-type="species" reg="indica"/>
                </tp:taxon-name><comment>= <tp:taxon-name><tp:taxon-name-part taxon-name-part-type="genus" reg="Docynia">Docynia</tp:taxon-name-part><tp:taxon-name-part taxon-name-part-type="species" reg="indica">indica</tp:taxon-name-part><tp:taxon-name-part taxon-name-part-type="infraspecific-rank">var.</tp:taxon-name-part><tp:taxon-name-part taxon-name-part-type="variety" reg="griffithiana">griffithiana</tp:taxon-name-part></tp:taxon-name> (Decne.) Ghora, Bull. Bot. Surv. India 47(1–4): 150 (2005). Type: Based on <tp:taxon-name><tp:taxon-name-part taxon-name-part-type="genus" reg="Docynia">Docynia</tp:taxon-name-part><tp:taxon-name-part taxon-name-part-type="species" reg="griffithiana">griffithiana</tp:taxon-name-part></tp:taxon-name> Decne. </comment></tp:nomenclature-citation><tp:nomenclature-citation><tp:taxon-name>
                  <tp:taxon-name-part taxon-name-part-type="genus" reg="Docynia"/>
                  <tp:taxon-name-part taxon-name-part-type="species" reg="hookeriana"/>
                </tp:taxon-name><comment>= <tp:taxon-name><tp:taxon-name-part taxon-name-part-type="genus" reg="Docynia">Docynia</tp:taxon-name-part><tp:taxon-name-part taxon-name-part-type="species" reg="hookeriana">hookeriana</tp:taxon-name-part></tp:taxon-name> Decne., Nouv. Arch. Mus. Par. 10: 131 (1874). Type: INDIA. “Khasia, regio temp. alt. 5000 pds.”, <italic>J.D. Hooker &amp; T. Thomson 511</italic> (holotype: P [barcode P01819346]!). Image of the holotype available from <ext-link xmlns:xlink="http://www.w3.org/1999/xlink" xlink:href="https://plants.jstor.org/stable/10.5555/al.ap.specimen.p01819346" ext-link-type="uri" xlink:type="simple">https://plants.jstor.org/stable/10.5555/al.ap.specimen.p01819346</ext-link>. </comment></tp:nomenclature-citation><tp:nomenclature-citation><tp:taxon-name>
                  <tp:taxon-name-part taxon-name-part-type="genus" reg="Pyrus"/>
                  <tp:taxon-name-part taxon-name-part-type="species" reg="rufifolia"/>
                </tp:taxon-name><comment>= <tp:taxon-name><tp:taxon-name-part taxon-name-part-type="genus" reg="Pyrus">Pyrus</tp:taxon-name-part><tp:taxon-name-part taxon-name-part-type="species" reg="rufifolia">rufifolia</tp:taxon-name-part></tp:taxon-name> H.Lév., Bull. Géogr. Bot. 25: 46 (1915), [<tp:taxon-name><tp:taxon-name-part taxon-name-part-type="genus" reg="Pirus">Pirus</tp:taxon-name-part></tp:taxon-name>]. Type: CHINA. Yunnan: “flane des coteaux arides à Lou-Pou, 3050 m, Juin 1912”, <italic>E.E. Maire s.n.</italic> (holotype: E [barcode E00010835]!). Image of the holotype available from <ext-link xmlns:xlink="http://www.w3.org/1999/xlink" xlink:href="https://plants.jstor.org/stable/10.5555/al.ap.specimen.e00010835" ext-link-type="uri" xlink:type="simple">https://plants.jstor.org/stable/10.5555/al.ap.specimen.e00010835</ext-link>. </comment></tp:nomenclature-citation><tp:nomenclature-citation><tp:taxon-name>
                  <tp:taxon-name-part taxon-name-part-type="genus" reg="Docynia"/>
                  <tp:taxon-name-part taxon-name-part-type="species" reg="rufifolia"/>
                </tp:taxon-name><comment>= <tp:taxon-name><tp:taxon-name-part taxon-name-part-type="genus" reg="Docynia">Docynia</tp:taxon-name-part><tp:taxon-name-part taxon-name-part-type="species" reg="rufifolia">rufifolia</tp:taxon-name-part></tp:taxon-name> (H.Lév.) Rehder, J. Arnold Arbor. 13: 310 (1932). Type: Based on <tp:taxon-name><tp:taxon-name-part taxon-name-part-type="genus" reg="Pyrus">Pyrus</tp:taxon-name-part><tp:taxon-name-part taxon-name-part-type="species" reg="rufifolia">rufifolia</tp:taxon-name-part></tp:taxon-name> H.Lév. </comment></tp:nomenclature-citation><tp:nomenclature-citation><tp:taxon-name>
                  <tp:taxon-name-part taxon-name-part-type="genus" reg="Malus"/>
                  <tp:taxon-name-part taxon-name-part-type="species" reg="docynioides"/>
                </tp:taxon-name><comment>= <tp:taxon-name><tp:taxon-name-part taxon-name-part-type="genus" reg="Malus">Malus</tp:taxon-name-part><tp:taxon-name-part taxon-name-part-type="species" reg="docynioides">docynioides</tp:taxon-name-part></tp:taxon-name> C.K.Schneid., Bot. Gaz. 63: 400 (1917). Type: CHINA. Sichuan: “Szechuan australis: inter Kua-pie et Ta-tiao-ko, alt. ca. 2700 m, 23 Maji 1914”, <italic>C.K. Schneider 1349</italic> (holotype: K [barcode K000758093]!; isotype: A [barcode 00026465]!). Image of the holotype available from <ext-link xmlns:xlink="http://www.w3.org/1999/xlink" xlink:href="https://plants.jstor.org/stable/10.5555/al.ap.specimen.k000758093" ext-link-type="uri" xlink:type="simple">https://plants.jstor.org/stable/10.5555/al.ap.specimen.k000758093</ext-link>. </comment></tp:nomenclature-citation><tp:nomenclature-citation><tp:taxon-name>
                  <tp:taxon-name-part taxon-name-part-type="genus" reg="Docynia"/>
                  <tp:taxon-name-part taxon-name-part-type="species" reg="docynioides"/>
                </tp:taxon-name><comment>= <tp:taxon-name><tp:taxon-name-part taxon-name-part-type="genus" reg="Docynia">Docynia</tp:taxon-name-part><tp:taxon-name-part taxon-name-part-type="species" reg="docynioides">docynioides</tp:taxon-name-part></tp:taxon-name> (C.K.Schneid.) Rehder, J. Arnold Arbor. 2(1): 58 (1920). Type: Based on <tp:taxon-name><tp:taxon-name-part taxon-name-part-type="genus" reg="Malus">Malus</tp:taxon-name-part><tp:taxon-name-part taxon-name-part-type="species" reg="docynioides">docynioides</tp:taxon-name-part></tp:taxon-name> C.K.Schneid. </comment></tp:nomenclature-citation></tp:nomenclature-citation-list></tp:nomenclature><tp:treatment-sec sec-type="distribution" id="SECID0EGYAE"><title>Distribution.</title><p>Bhutan, China (Sichuan and Yunnan), India, Myanmar, Nepal, Pakistan, Sikkim, Thailand and Vietnam.</p></tp:treatment-sec><tp:treatment-sec sec-type="Note 1" id="SECID0ELYAE"><title>Note 1.</title><p>In the protologue of <italic><tp:taxon-name><tp:taxon-name-part taxon-name-part-type="genus" reg="Pyrus">Pyrus</tp:taxon-name-part><tp:taxon-name-part taxon-name-part-type="species" reg="indica">indica</tp:taxon-name-part></tp:taxon-name></italic>, <xref ref-type="bibr" rid="B31">Wallich (1831)</xref> did not designate a specimen as the holotype, but only provided an illustration, which is considered to be the holotype (Fig. <xref ref-type="fig" rid="F4">4</xref>). However, the accurate identification of this species will be significantly impeded due to the limited morphological details in the illustration compared to the specimens (<xref ref-type="bibr" rid="B30">Turland et al. 2018</xref>). Consequently, it becomes necessary to select a single specimen as the epitype in order to distinguish it from its closest relatives, such as <italic><tp:taxon-name><tp:taxon-name-part taxon-name-part-type="genus" reg="Malus">Malus</tp:taxon-name-part><tp:taxon-name-part taxon-name-part-type="species" reg="delavayi">delavayi</tp:taxon-name-part></tp:taxon-name></italic> and <italic><tp:taxon-name><tp:taxon-name-part taxon-name-part-type="genus" reg="Malus">M.</tp:taxon-name-part><tp:taxon-name-part taxon-name-part-type="species" reg="longiunguis">longiunguis</tp:taxon-name-part></tp:taxon-name></italic>. <xref ref-type="bibr" rid="B4">Decaisne (1874)</xref> cited two specimens (<italic>J.D. Hooker &amp; T. Thomson 509</italic> and <italic>J.D. Hooker &amp; T. Thomson 510</italic>) while transferring this species to <italic><tp:taxon-name><tp:taxon-name-part taxon-name-part-type="genus" reg="Docynia">Docynia</tp:taxon-name-part></tp:taxon-name></italic> as <italic><tp:taxon-name><tp:taxon-name-part taxon-name-part-type="genus" reg="Docynia">Docynia</tp:taxon-name-part><tp:taxon-name-part taxon-name-part-type="species" reg="indica">indica</tp:taxon-name-part></tp:taxon-name></italic>. Therefore, herein, we select a well-preserved specimen in the herbarium M (<italic>J.D. Hooker &amp; T. Thomson 510</italic>: M0213698) as the epitype.</p><fig id="F4" position="float" orientation="portrait"><object-id xmlns:xlink="http://www.w3.org/1999/xlink" content-type="doi" xlink:type="simple">10.3897/phytokeys.229.103888.figure4</object-id><object-id xmlns:xlink="http://www.w3.org/1999/xlink" content-type="arpha" xlink:type="simple">6E7A140C-2B6D-5EE9-93EE-6D261381E75E</object-id><label>Figure 4.</label><caption><p>Holotype of <italic><tp:taxon-name><tp:taxon-name-part taxon-name-part-type="genus" reg="Malus">Malus</tp:taxon-name-part><tp:taxon-name-part taxon-name-part-type="species" reg="indica">indica</tp:taxon-name-part></tp:taxon-name></italic> (redrawn from the illustration of Pl. Asiat. Rar. (<xref ref-type="bibr" rid="B31">Wallich 1831</xref>). 2: t. 173, 1831) <bold>A</bold> lobed-leaf <bold>B</bold> inflorescence branch <bold>C</bold> fruit <bold>D</bold> cross-section of fruit <bold>E</bold> longitudinal section of fruit.</p></caption><graphic xmlns:xlink="http://www.w3.org/1999/xlink" xlink:href="phytokeys-229-047_article-103888__-g004.jpg" position="float" orientation="portrait" xlink:type="simple" id="oo_874395.jpg"><uri content-type="original_file" xlink:type="simple">https://binary.pensoft.net/fig/874395</uri></graphic></fig><fig id="F5" position="float" orientation="portrait"><object-id xmlns:xlink="http://www.w3.org/1999/xlink" content-type="doi" xlink:type="simple">10.3897/phytokeys.229.103888.figure5</object-id><object-id xmlns:xlink="http://www.w3.org/1999/xlink" content-type="arpha" xlink:type="simple">43F4DCD9-F435-5B2A-9C75-73A8BB5F7DF3</object-id><label>Figure 5.</label><caption><p><italic><tp:taxon-name><tp:taxon-name-part taxon-name-part-type="genus" reg="Malus">Malus</tp:taxon-name-part><tp:taxon-name-part taxon-name-part-type="species" reg="indica">indica</tp:taxon-name-part></tp:taxon-name></italic> (Wall.) B.B.Liu <bold>A</bold> young fruit <bold>B</bold> fruit (cross-section) <bold>C</bold> fruit (longitudinal section) <bold>D</bold> flower <bold>E</bold> leaf branch <bold>F</bold> overview of tree. Photo credits: <bold>A, B, D, E</bold> and <bold>F</bold> to Jian Huang; <bold>C</bold> to Bin-Jie Ge.</p></caption><graphic xmlns:xlink="http://www.w3.org/1999/xlink" xlink:href="phytokeys-229-047_article-103888__-g005.jpg" position="float" orientation="portrait" xlink:type="simple" id="oo_874396.jpg"><uri content-type="original_file" xlink:type="simple">https://binary.pensoft.net/fig/874396</uri></graphic></fig></tp:treatment-sec><ref-list><ref id="B31"><mixed-citation xmlns:xlink="http://www.w3.org/1999/xlink" xlink:type="simple"><person-group><name name-style="western"><surname>Wallich</surname><given-names>N</given-names></name></person-group> (<year>1831</year>) <source><tp:taxon-name><tp:taxon-name-part taxon-name-part-type="kingdom">Plantae</tp:taxon-name-part></tp:taxon-name> Asiaticae Rariores: or, descriptions and figures of a select number of unpublished East Indian plants, vol. 2.</source><publisher-name>Treuttel and Würtz</publisher-name>, <publisher-loc>London</publisher-loc>, <size units="page">56 pp</size>. <ext-link xlink:href="10.5962/bhl.title.468" ext-link-type="doi" xlink:type="simple">https://doi.org/10.5962/bhl.title.468</ext-link></mixed-citation></ref><ref id="B30"><mixed-citation xmlns:xlink="http://www.w3.org/1999/xlink" xlink:type="simple"><person-group><name name-style="western"><surname>Turland</surname><given-names>NJ</given-names></name><name name-style="western"><surname>Wiersema</surname><given-names>JH</given-names></name><name name-style="western"><surname>Barrie</surname><given-names>FR</given-names></name><name name-style="western"><surname>Greuter</surname><given-names>W</given-names></name><name name-style="western"><surname>Hawksworth</surname><given-names>D</given-names></name><name name-style="western"><surname>Herendeen</surname><given-names>PS</given-names></name><name name-style="western"><surname>Knapp</surname><given-names>S</given-names></name><name name-style="western"><surname>Kusber</surname><given-names>WH</given-names></name><name name-style="western"><surname>Li</surname><given-names>DZ</given-names></name><name name-style="western"><surname>Marhold</surname><given-names>K</given-names></name></person-group> (<year>2018</year>) International code of nomenclature for algae, fungi, and plants (Shenzhen Code) adopted by the Nineteenth International Botanical Congress Shenzhen, China, July 2017. Koeltz Botanical Books, Glashütten. <ext-link xlink:href="10.12705/Code.2018" ext-link-type="doi" xlink:type="simple">https://doi.org/10.12705/Code.2018</ext-link></mixed-citation></ref><ref id="B4"><mixed-citation xmlns:xlink="http://www.w3.org/1999/xlink" xlink:type="simple"><person-group><name name-style="western"><surname>Decaisne</surname><given-names>MJ</given-names></name></person-group> (<year>1874</year>) <article-title>Mémoire sur la Famille des Pomacées.</article-title><source>Archives du Muséum d`Histoire Naturelle, Paris</source><volume>10</volume>: <fpage>45</fpage>–<lpage>192</lpage>.</mixed-citation></ref></ref-list></tp:taxon-treatment>
