# Supplementary material for: ﻿Malus includes Docynia (Maleae, Rosaceae): evidence from phylogenomics and morphology
Source: PhytoKeys. 2023 Jul 7;229:47–60. doi: 10.3897/phytokeys.229.103888 (PMC10349307; doi:10.3897/phytokeys.229.103888)
Supplement: XML Treatment for Malus delavayi [file phytokeys.229.103888-treatment2.xml]

<!DOCTYPE tp:taxon-treatment
  PUBLIC "-//TaxonX//DTD Taxonomic Treatment Publishing DTD v0 20100105//EN" "tax-treatment-NSO.dtd">
<tp:taxon-treatment xmlns:tp="http://www.plazi.org/taxpub"><tp:treatment-meta><kwd-group><label>Taxon classification</label><kwd>
                <named-content content-type="kingdom">Plantae</named-content>
              </kwd><kwd>
                <named-content content-type="order">Rosales</named-content>
              </kwd><kwd>
                <named-content content-type="family">Rosaceae</named-content>
              </kwd></kwd-group><mixed-citation publication-type="journal"><person-group><name><surname>Liu</surname><given-names>Guang-Ning</given-names></name><name><surname>Ma</surname><given-names>Dai-Kun</given-names></name><name><surname>Xu</surname><given-names>Chao</given-names></name><name><surname>Huang</surname><given-names>Jian</given-names></name><name><surname>Ge</surname><given-names>Bin-Jie</given-names></name><name><surname>Luo</surname><given-names>Qiang</given-names></name><name><surname>Wei</surname><given-names>Yu</given-names></name><name><surname>Liu</surname><given-names>Bin-Bin</given-names></name></person-group><article-title><italic>﻿<tp:taxon-name><tp:taxon-name-part taxon-name-part-type="genus" reg="Malus">Malus</tp:taxon-name-part></tp:taxon-name></italic> includes <italic><tp:taxon-name><tp:taxon-name-part taxon-name-part-type="genus" reg="Docynia">Docynia</tp:taxon-name-part></tp:taxon-name></italic> (<tp:taxon-name><tp:taxon-name-part taxon-name-part-type="tribe">Maleae</tp:taxon-name-part></tp:taxon-name>, <tp:taxon-name><tp:taxon-name-part taxon-name-part-type="family">Rosaceae</tp:taxon-name-part></tp:taxon-name>): evidence from phylogenomics and morphology</article-title><source>PhytoKeys</source><day>07</day><month>07</month><year>2023</year><volume>229</volume><fpage>47</fpage><lpage>60</lpage><pub-id pub-id-type="doi">10.3897/phytokeys.229.103888</pub-id></mixed-citation></tp:treatment-meta><tp:nomenclature><label>﻿</label><tp:taxon-name>
              <object-id xmlns:xlink="http://www.w3.org/1999/xlink" content-type="arpha" xlink:type="simple">D3E6397C-6E26-58A5-8BC0-C84B71D8572B</object-id>
              <tp:taxon-name-part taxon-name-part-type="genus" reg="Malus">Malus</tp:taxon-name-part>
              <tp:taxon-name-part taxon-name-part-type="species" reg="delavayi">delavayi</tp:taxon-name-part>
              <object-id xmlns:xlink="http://www.w3.org/1999/xlink" content-type="ipni" xlink:type="simple">urn:lsid:ipni.org:names:77322789-1</object-id>
            </tp:taxon-name><tp:taxon-authority>(Franch.) B.B.Liu</tp:taxon-authority><tp:taxon-status xmlns:xlink="http://www.w3.org/1999/xlink" xlink:type="simple">comb. nov.</tp:taxon-status><xref ref-type="fig" rid="F6">Fig. 6 Chinese name: 云南多依; pinyin (spelled as it sounds): yun nan duo yi</xref><tp:nomenclature-citation-list><tp:nomenclature-citation><tp:taxon-name>
                  <tp:taxon-name-part taxon-name-part-type="genus" reg="Pyrus"/>
                  <tp:taxon-name-part taxon-name-part-type="species" reg="delavayi"/>
                </tp:taxon-name><comment>≡ <tp:taxon-name><tp:taxon-name-part taxon-name-part-type="genus" reg="Pyrus">Pyrus</tp:taxon-name-part><tp:taxon-name-part taxon-name-part-type="species" reg="delavayi">delavayi</tp:taxon-name-part></tp:taxon-name> Franch., Pl. Delavay.: 227, t. 47 (1890), [<tp:taxon-name><tp:taxon-name-part taxon-name-part-type="genus" reg="Pirus">Pirus</tp:taxon-name-part></tp:taxon-name>]. Type: CHINA. Yunnan: “in montibus calcareis ad Mao-kou-tchang, supra Tapin-tze, prope Tali, alt. 2200 m.”, 14 April 1884, <italic>P.J.M. Delavay 466</italic> (<bold>lectotype, designated here</bold>: P [barcode P01819347]!; isolectotype: L [barcode L0019412]!); ibidem, <italic>P.J.M. Delavay 890</italic> (syntype: K [barcode K000758091]!); in silvis ad orientem versus montis Hee-chan-tong, alt. 2500 m, 5 April 1887 (syntypes: K [barcode K000758090]!, K [barcode K000758092]!). Image of the lectotype available from <ext-link xmlns:xlink="http://www.w3.org/1999/xlink" xlink:href="https://plants.jstor.org/stable/10.5555/al.ap.specimen.p01819347" ext-link-type="uri" xlink:type="simple">https://plants.jstor.org/stable/10.5555/al.ap.specimen.p01819347</ext-link>. </comment></tp:nomenclature-citation><tp:nomenclature-citation><tp:taxon-name>
                  <tp:taxon-name-part taxon-name-part-type="genus" reg="Eriolobus"/>
                  <tp:taxon-name-part taxon-name-part-type="species" reg="delavayi"/>
                </tp:taxon-name><comment>≡ <tp:taxon-name><tp:taxon-name-part taxon-name-part-type="genus" reg="Eriolobus">Eriolobus</tp:taxon-name-part><tp:taxon-name-part taxon-name-part-type="species" reg="delavayi">delavayi</tp:taxon-name-part></tp:taxon-name> (Franch.) C.K.Schneid., Ill. Handb. Laubholzk. 1: 727 (1906). Type: Based on <tp:taxon-name><tp:taxon-name-part taxon-name-part-type="genus" reg="Pyrus">Pyrus</tp:taxon-name-part><tp:taxon-name-part taxon-name-part-type="species" reg="delavayi">delavayi</tp:taxon-name-part></tp:taxon-name> Franch. </comment></tp:nomenclature-citation><tp:nomenclature-citation><tp:taxon-name>
                  <tp:taxon-name-part taxon-name-part-type="genus" reg="Docynia"/>
                  <tp:taxon-name-part taxon-name-part-type="species" reg="delavayi"/>
                </tp:taxon-name><comment>≡ <tp:taxon-name><tp:taxon-name-part taxon-name-part-type="genus" reg="Docynia">Docynia</tp:taxon-name-part><tp:taxon-name-part taxon-name-part-type="species" reg="delavayi">delavayi</tp:taxon-name-part></tp:taxon-name> (Franch.) C.K.Schneid., Repert. Spec. Nov. Regni Veg. 3: 180 (1906). Type: Based on <tp:taxon-name><tp:taxon-name-part taxon-name-part-type="genus" reg="Pyrus">Pyrus</tp:taxon-name-part><tp:taxon-name-part taxon-name-part-type="species" reg="delavayi">delavayi</tp:taxon-name-part></tp:taxon-name> Franch. </comment></tp:nomenclature-citation><tp:nomenclature-citation><tp:taxon-name>
                  <tp:taxon-name-part taxon-name-part-type="genus" reg="Cydonia"/>
                  <tp:taxon-name-part taxon-name-part-type="species" reg="delavayi"/>
                </tp:taxon-name><comment>≡ <tp:taxon-name><tp:taxon-name-part taxon-name-part-type="genus" reg="Cydonia">Cydonia</tp:taxon-name-part><tp:taxon-name-part taxon-name-part-type="species" reg="delavayi">delavayi</tp:taxon-name-part></tp:taxon-name> (Franch.) Cardot, Bull. Mus. Natl. Hist. Nat. 24: 63 (1918). Type: Based on <tp:taxon-name><tp:taxon-name-part taxon-name-part-type="genus" reg="Pyrus">Pyrus</tp:taxon-name-part><tp:taxon-name-part taxon-name-part-type="species" reg="delavayi">delavayi</tp:taxon-name-part></tp:taxon-name> Franch. </comment></tp:nomenclature-citation><tp:nomenclature-citation><tp:taxon-name>
                  <tp:taxon-name-part taxon-name-part-type="genus" reg="Cotoneaster"/>
                  <tp:taxon-name-part taxon-name-part-type="species" reg="bodinieri"/>
                </tp:taxon-name><comment>= <tp:taxon-name><tp:taxon-name-part taxon-name-part-type="genus" reg="Cotoneaster">Cotoneaster</tp:taxon-name-part><tp:taxon-name-part taxon-name-part-type="species" reg="bodinieri">bodinieri</tp:taxon-name-part></tp:taxon-name> H.Lév., Bull. Géogr. Bot. 25: 44 (1915). Type: CHINA. Yunnan: “montagnes près de la frontière du Kouy-Tchéou; à Kiang-Ty”, 9 April 1897, <italic>G. Bodinier s.n.</italic> (holotype: E [barcode E00010834]!; isotype: A [barcode 00026464]!). Image of the holotype available from <ext-link xmlns:xlink="http://www.w3.org/1999/xlink" xlink:href="https://plants.jstor.org/stable/10.5555/al.ap.specimen.e00010834" ext-link-type="uri" xlink:type="simple">https://plants.jstor.org/stable/10.5555/al.ap.specimen.e00010834</ext-link>. </comment></tp:nomenclature-citation></tp:nomenclature-citation-list></tp:nomenclature><tp:treatment-sec sec-type="distribution" id="SECID0ESCAG"><title>Distribution.</title><p>China (Guizhou, Sichuan, and Yunnan).</p><fig id="F6" position="float" orientation="portrait"><object-id xmlns:xlink="http://www.w3.org/1999/xlink" content-type="doi" xlink:type="simple">10.3897/phytokeys.229.103888.figure6</object-id><object-id xmlns:xlink="http://www.w3.org/1999/xlink" content-type="arpha" xlink:type="simple">213CF68C-091A-593A-BF85-D787027206A2</object-id><label>Figure 6.</label><caption><p><italic><tp:taxon-name><tp:taxon-name-part taxon-name-part-type="genus" reg="Malus">Malus</tp:taxon-name-part><tp:taxon-name-part taxon-name-part-type="species" reg="delavayi">delavayi</tp:taxon-name-part></tp:taxon-name></italic> (Franch.) B.B.Liu <bold>A</bold> overview of tree <bold>B</bold> leaf branch <bold>C</bold> inflorescence branch <bold>D</bold> flower buds <bold>E</bold> flower <bold>F</bold> young fruits. Photo credits to Jian Huang.</p></caption><graphic xmlns:xlink="http://www.w3.org/1999/xlink" xlink:href="phytokeys-229-047_article-103888__-g006.jpg" position="float" orientation="portrait" xlink:type="simple" id="oo_874397.jpg"><uri content-type="original_file" xlink:type="simple">https://binary.pensoft.net/fig/874397</uri></graphic></fig></tp:treatment-sec></tp:taxon-treatment>
