# Supplementary material for: ﻿Malus includes Docynia (Maleae, Rosaceae): evidence from phylogenomics and morphology
Source: PhytoKeys. 2023 Jul 7;229:47–60. doi: 10.3897/phytokeys.229.103888 (PMC10349307; doi:10.3897/phytokeys.229.103888)
Supplement: XML Treatment for Malus longiunguis [file phytokeys.229.103888-treatment3.xml]

<!DOCTYPE tp:taxon-treatment
  PUBLIC "-//TaxonX//DTD Taxonomic Treatment Publishing DTD v0 20100105//EN" "tax-treatment-NSO.dtd">
<tp:taxon-treatment xmlns:tp="http://www.plazi.org/taxpub"><tp:treatment-meta><kwd-group><label>Taxon classification</label><kwd>
                <named-content content-type="kingdom">Plantae</named-content>
              </kwd><kwd>
                <named-content content-type="order">Rosales</named-content>
              </kwd><kwd>
                <named-content content-type="family">Rosaceae</named-content>
              </kwd></kwd-group><mixed-citation publication-type="journal"><person-group><name><surname>Liu</surname><given-names>Guang-Ning</given-names></name><name><surname>Ma</surname><given-names>Dai-Kun</given-names></name><name><surname>Xu</surname><given-names>Chao</given-names></name><name><surname>Huang</surname><given-names>Jian</given-names></name><name><surname>Ge</surname><given-names>Bin-Jie</given-names></name><name><surname>Luo</surname><given-names>Qiang</given-names></name><name><surname>Wei</surname><given-names>Yu</given-names></name><name><surname>Liu</surname><given-names>Bin-Bin</given-names></name></person-group><article-title><italic>﻿<tp:taxon-name><tp:taxon-name-part taxon-name-part-type="genus" reg="Malus">Malus</tp:taxon-name-part></tp:taxon-name></italic> includes <italic><tp:taxon-name><tp:taxon-name-part taxon-name-part-type="genus" reg="Docynia">Docynia</tp:taxon-name-part></tp:taxon-name></italic> (<tp:taxon-name><tp:taxon-name-part taxon-name-part-type="tribe">Maleae</tp:taxon-name-part></tp:taxon-name>, <tp:taxon-name><tp:taxon-name-part taxon-name-part-type="family">Rosaceae</tp:taxon-name-part></tp:taxon-name>): evidence from phylogenomics and morphology</article-title><source>PhytoKeys</source><day>07</day><month>07</month><year>2023</year><volume>229</volume><fpage>47</fpage><lpage>60</lpage><pub-id pub-id-type="doi">10.3897/phytokeys.229.103888</pub-id></mixed-citation></tp:treatment-meta><tp:nomenclature><label>﻿</label><tp:taxon-name>
              <object-id xmlns:xlink="http://www.w3.org/1999/xlink" content-type="arpha" xlink:type="simple">AB6148F9-73E0-5E9E-8105-D82DDB2036BB</object-id>
              <tp:taxon-name-part taxon-name-part-type="genus" reg="Malus">Malus</tp:taxon-name-part>
              <tp:taxon-name-part taxon-name-part-type="species" reg="longiunguis">longiunguis</tp:taxon-name-part>
              <object-id xmlns:xlink="http://www.w3.org/1999/xlink" content-type="ipni" xlink:type="simple">urn:lsid:ipni.org:names:77322790-1</object-id>
            </tp:taxon-name><tp:taxon-authority>(Q.Luo &amp; J.L.Liu) B.B.Liu</tp:taxon-authority><tp:taxon-status xmlns:xlink="http://www.w3.org/1999/xlink" xlink:type="simple">comb. nov.</tp:taxon-status><xref ref-type="fig" rid="F7">Fig. 7 Chinese name: 长爪多依; pinyin (spelled as it sounds): chang zhua duo yi</xref><tp:nomenclature-citation-list><tp:nomenclature-citation><tp:taxon-name>
                  <tp:taxon-name-part taxon-name-part-type="genus" reg="Docynia"/>
                  <tp:taxon-name-part taxon-name-part-type="species" reg="longiunguis"/>
                </tp:taxon-name><comment>≡ <tp:taxon-name><tp:taxon-name-part taxon-name-part-type="genus" reg="Docynia">Docynia</tp:taxon-name-part><tp:taxon-name-part taxon-name-part-type="species" reg="longiunguis">longiunguis</tp:taxon-name-part></tp:taxon-name> Q.Luo &amp; J.L.Liu, Bull. Bot. Res., Harbin 31(4): 389 (2011). Type: CHINA. Sichuan: Xichang, Lushan, alt. 1860 m, 18 March 2010, <italic>Q. Luo 010304</italic> (holotype: PE [barcode 02362758]!). Note 2. </comment></tp:nomenclature-citation></tp:nomenclature-citation-list></tp:nomenclature><tp:treatment-sec sec-type="distribution" id="SECID0E1FAG"><title>Distribution.</title><p>China (Sichuan).</p></tp:treatment-sec><tp:treatment-sec sec-type="Note 2" id="SECID0E6FAG"><title>Note 2.</title><p>In the protologue, the holotype is indicated as being deposited in the herbarium of Xichang College (HXCH, <xref ref-type="bibr" rid="B20">Luo et al. 2011</xref>); however, this holotype specimen was then sent to the China National Herbarium (PE).</p><fig id="F7" position="float" orientation="portrait"><object-id xmlns:xlink="http://www.w3.org/1999/xlink" content-type="doi" xlink:type="simple">10.3897/phytokeys.229.103888.figure7</object-id><object-id xmlns:xlink="http://www.w3.org/1999/xlink" content-type="arpha" xlink:type="simple">1409017F-81C9-573C-883A-379E848E4AE5</object-id><label>Figure 7.</label><caption><p><italic><tp:taxon-name><tp:taxon-name-part taxon-name-part-type="genus" reg="Malus">Malus</tp:taxon-name-part><tp:taxon-name-part taxon-name-part-type="species" reg="longiunguis">longiunguis</tp:taxon-name-part></tp:taxon-name></italic> (Q.Luo &amp; J.L.Liu) B.B.Liu <bold>A</bold> fruit branch <bold>B</bold> flower <bold>C</bold> young fruit. Photos credit to Qiang Luo.</p></caption><graphic xmlns:xlink="http://www.w3.org/1999/xlink" xlink:href="phytokeys-229-047_article-103888__-g007.jpg" position="float" orientation="portrait" xlink:type="simple" id="oo_874398.jpg"><uri content-type="original_file" xlink:type="simple">https://binary.pensoft.net/fig/874398</uri></graphic></fig></tp:treatment-sec><ref-list><ref id="B20"><mixed-citation xmlns:xlink="http://www.w3.org/1999/xlink" xlink:type="simple"><person-group><name name-style="western"><surname>Luo</surname><given-names>Q</given-names></name><name name-style="western"><surname>Liu</surname><given-names>JL</given-names></name><name name-style="western"><surname>Cai</surname><given-names>GZ</given-names></name></person-group> (<year>2011</year>) <article-title><italic><tp:taxon-name><tp:taxon-name-part taxon-name-part-type="genus">Docynia</tp:taxon-name-part><tp:taxon-name-part taxon-name-part-type="species">longiunguis</tp:taxon-name-part></tp:taxon-name></italic> Q.Luo et J.L.Liu, a new species of <italic><tp:taxon-name><tp:taxon-name-part taxon-name-part-type="genus">Docynia</tp:taxon-name-part></tp:taxon-name></italic> Dcne. from China.</article-title><source>Bulletin of Botanical Research</source><volume>31</volume>: <fpage>389</fpage>–<lpage>391</lpage>. <ext-link xlink:href="10.7525/j.issn.1673-5102.2011.04.002" ext-link-type="doi" xlink:type="simple">https://doi.org/10.7525/j.issn.1673-5102.2011.04.002</ext-link></mixed-citation></ref></ref-list></tp:taxon-treatment>
